# Supplementary material for: X-ray structure of LeuT in an inward-facing occluded conformation reveals mechanism of substrate release
Source: Nat Commun. 2020 Feb 21;11:1005. doi: 10.1038/s41467-020-14735-w (PMC7035281; doi:10.1038/s41467-020-14735-w)
Supplement: Supplementary file 9 — Source Data file [file 41467_2020_14735_MOESM9_ESM.xlsx]

## Sheet: Fig. 1a
Time (s)	No substrate		1 µM L-Phe		100 µM L-Phe
	FRET	Idealization	FRET	Idealization	FRET	Idealization
0	0.48342	0.42883	0.56064	0.45882	0.59387	0.6171
0.025	0.34988	0.42883	0.59515	0.60505	0.66086	0.6171
0.05	0.40505	0.42883	0.5561	0.60505	0.54305	0.6171
0.075	0.39395	0.42883	0.58471	0.60505	0.60094	0.6171
0.1	0.42544	0.42883	0.5996	0.60505	0.6714	0.6171
0.125	0.47281	0.42883	0.60134	0.60505	0.56701	0.6171
0.15	0.416	0.42883	0.60959	0.60505	0.59922	0.6171
0.175	0.45889	0.42883	0.61482	0.60505	0.62924	0.6171
0.2	0.49486	0.42883	0.62888	0.60505	0.64582	0.6171
0.225	0.49435	0.42883	0.53992	0.60505	0.58284	0.6171
0.25	0.3793	0.42883	0.57881	0.60505	0.56364	0.6171
0.275	0.4116	0.42883	0.57012	0.60505	0.59669	0.6171
0.3	0.40744	0.42883	0.54176	0.60505	0.51465	0.6171
0.325	0.4857	0.42883	0.58189	0.60505	0.50255	0.6171
0.35	0.39777	0.42883	0.64389	0.60505	0.64155	0.6171
0.375	0.45871	0.42883	0.57166	0.60505	0.57141	0.6171
0.4	0.45561	0.42883	0.5884	0.60505	0.59334	0.6171
0.425	0.39949	0.42883	0.52028	0.45882	0.66186	0.6171
0.45	0.39975	0.42883	0.39346	0.45882	0.58842	0.6171
0.475	0.42991	0.42883	0.46385	0.45882	0.54594	0.6171
0.5	0.45479	0.42883	0.4053	0.45882	0.60568	0.6171
0.525	0.46206	0.42883	0.47064	0.45882	0.68516	0.6171
0.55	0.58774	0.42883	0.46505	0.45882	0.53797	0.6171
0.575	0.51586	0.42883	0.37417	0.45882	0.5965	0.6171
0.6	0.44418	0.42883	0.37534	0.45882	0.60904	0.6171
0.625	0.40656	0.42883	0.43213	0.45882	0.55864	0.6171
0.65	0.38433	0.42883	0.4751	0.45882	0.59361	0.6171
0.675	0.42744	0.42883	0.396	0.45882	0.57617	0.6171
0.7	0.36346	0.42883	0.38261	0.45882	0.47545	0.6171
0.725	0.37277	0.42883	0.56129	0.45882	0.65501	0.6171
0.75	0.437	0.42883	0.41025	0.45882	0.56899	0.6171
0.775	0.42146	0.42883	0.39337	0.45882	0.56488	0.6171
0.8	0.36454	0.42883	0.41288	0.45882	0.64187	0.6171
0.825	0.44487	0.42883	0.45177	0.45882	0.66231	0.6171
0.85	0.40836	0.42883	0.42998	0.45882	0.60749	0.6171
0.875	0.41503	0.42883	0.59357	0.60505	0.54102	0.6171
0.9	0.46994	0.42883	0.48541	0.45882	0.56535	0.6171
0.925	0.35549	0.42883	0.45359	0.45882	0.60327	0.6171
0.95	0.38762	0.42883	0.47031	0.45882	0.58625	0.6171
0.975	0.45381	0.42883	0.43127	0.45882	0.6581	0.6171
1	0.36416	0.42883	0.37937	0.45882	0.64774	0.6171
1.025	0.39749	0.42883	0.45419	0.45882	0.61863	0.6171
1.05	0.41391	0.42883	0.67256	0.60505	0.61043	0.6171
1.075	0.35178	0.42883	0.60936	0.60505	0.5282	0.6171
1.1	0.45566	0.42883	0.56697	0.60505	0.60793	0.6171
1.125	0.36512	0.42883	0.57582	0.60505	0.6066	0.6171
1.15	0.39045	0.42883	0.49641	0.45882	0.60156	0.6171
1.175	0.45378	0.42883	0.52106	0.45882	0.53311	0.6171
1.2	0.44558	0.42883	0.43694	0.45882	0.63382	0.6171
1.225	0.56492	0.42883	0.45313	0.45882	0.61034	0.6171
1.25	0.38216	0.42883	0.45282	0.45882	0.63491	0.6171
1.275	0.42775	0.42883	0.46731	0.45882	0.61695	0.6171
1.3	0.28293	0.42883	0.51891	0.45882	0.6365	0.6171
1.325	0.32078	0.42883	0.5053	0.45882	0.62005	0.6171
1.35	0.38791	0.42883	0.4186	0.45882	0.60168	0.6171
1.375	0.42645	0.42883	0.48704	0.45882	0.74024	0.6171
1.4	0.41588	0.42883	0.5349	0.45882	0.60816	0.6171
1.425	0.45093	0.42883	0.44488	0.45882	0.51267	0.6171
1.45	0.46332	0.42883	0.47878	0.45882	0.65052	0.6171
1.475	0.52942	0.42883	0.43115	0.45882	0.54009	0.6171
1.5	0.36536	0.42883	0.52095	0.45882	0.55129	0.6171
1.525	0.41643	0.42883	0.52094	0.45882	0.65538	0.6171
1.55	0.45823	0.42883	0.73457	0.7919	0.62745	0.6171
1.575	0.39717	0.42883	0.33987	0.45882	0.68809	0.6171
1.6	0.42445	0.42883	0.44158	0.45882	0.69723	0.6171
1.625	0.47751	0.42883	0.41334	0.45882	0.5827	0.6171
1.65	0.4539	0.42883	0.36116	0.45882	0.60692	0.6171
1.675	0.4382	0.42883	0.51933	0.45882	0.66099	0.6171
1.7	0.39832	0.42883	0.45288	0.45882	0.58005	0.6171
1.725	0.37452	0.42883	0.35354	0.45882	0.63537	0.6171
1.75	0.46365	0.42883	0.4795	0.45882	0.69177	0.6171
1.775	0.4231	0.42883	0.44011	0.45882	0.62386	0.6171
1.8	0.74634	0.7995	0.35103	0.45882	0.66299	0.6171
1.825	0.80311	0.7995	0.48829	0.45882	0.59032	0.6171
1.85	0.91166	0.7995	0.43192	0.45882	0.59186	0.6171
1.875	0.51593	0.42883	0.48184	0.45882	0.59415	0.6171
1.9	0.44933	0.42883	0.42064	0.45882	0.52213	0.6171
1.925	0.42175	0.42883	0.5525	0.45882	0.49655	0.6171
1.95	0.37575	0.42883	0.49739	0.45882	0.6543	0.6171
1.975	0.48942	0.42883	0.44924	0.45882	0.62074	0.6171
2	0.38582	0.42883	0.42861	0.45882	0.5978	0.6171
2.025	0.42375	0.42883	0.57682	0.45882	0.58505	0.6171
2.05	0.45184	0.42883	0.48517	0.45882	0.62494	0.6171
2.075	0.44525	0.42883	0.45833	0.45882	0.5235	0.6171
2.1	0.46887	0.42883	0.46088	0.45882	0.63855	0.6171
2.125	0.34218	0.42883	0.40435	0.45882	0.56397	0.6171
2.15	0.40444	0.42883	0.48369	0.45882	0.58993	0.6171
2.175	0.35461	0.42883	0.48821	0.45882	0.59219	0.6171
2.2	0.3691	0.42883	0.6232	0.60505	0.56045	0.6171
2.225	0.58231	0.42883	0.56692	0.60505	0.59195	0.6171
2.25	0.567	0.42883	0.61723	0.60505	0.61971	0.6171
2.275	0.45662	0.42883	0.44129	0.45882	0.64604	0.6171
2.3	0.483	0.42883	0.53859	0.45882	0.54494	0.6171
2.325	0.43807	0.42883	0.44428	0.45882	0.64471	0.6171
2.35	0.42209	0.42883	0.45346	0.45882	0.6067	0.6171
2.375	0.37154	0.42883	0.50897	0.45882	0.62128	0.6171
2.4	0.42526	0.42883	0.40461	0.45882	0.59194	0.6171
2.425	0.42719	0.42883	0.38935	0.45882	0.63203	0.6171
2.45	0.543	0.42883	0.47076	0.45882	0.51619	0.6171
2.475	0.40721	0.42883	0.44169	0.45882	0.57426	0.6171
2.5	0.39243	0.42883	0.35901	0.45882	0.63701	0.6171
2.525	0.45659	0.42883	0.57427	0.45882	0.57934	0.6171
2.55	0.46396	0.42883	0.42172	0.45882	0.61141	0.6171
2.575	0.51422	0.42883	0.43208	0.45882	0.6284	0.6171
2.6	0.36286	0.42883	0.42794	0.45882	0.62828	0.6171
2.625	0.33885	0.42883	0.39992	0.45882	0.65157	0.6171
2.65	0.4634	0.42883	0.46593	0.45882	0.52807	0.6171
2.675	0.46548	0.42883	0.43371	0.45882	0.60367	0.6171
2.7	0.41847	0.42883	0.49268	0.45882	0.69545	0.6171
2.725	0.45779	0.42883	0.4938	0.45882	0.56358	0.6171
2.75	0.49216	0.42883	0.71026	0.60505	0.66907	0.6171
2.775	0.41491	0.42883	0.47907	0.45882	0.61545	0.6171
2.8	0.4492	0.42883	0.4299	0.45882	0.61777	0.6171
2.825	0.53678	0.42883	0.51873	0.45882	0.57431	0.6171
2.85	0.51464	0.42883	0.44786	0.45882	0.5894	0.6171
2.875	0.45313	0.42883	0.50975	0.45882	0.65036	0.6171
2.9	0.48112	0.42883	0.4802	0.45882	0.56691	0.6171
2.925	0.45131	0.42883	0.42699	0.45882	0.53957	0.6171
2.95	0.42878	0.42883	0.45106	0.45882	0.5686	0.6171
2.975	0.37681	0.42883	0.3976	0.45882	0.53797	0.6171
3	0.40745	0.42883	0.52043	0.45882	0.60884	0.6171
3.025	0.46158	0.42883	0.43224	0.45882	0.6651	0.6171
3.05	0.35186	0.42883	0.41739	0.45882	0.547	0.6171
3.075	0.36318	0.42883	0.53835	0.45882	0.6749	0.6171
3.1	0.39328	0.42883	0.44126	0.45882	0.65442	0.6171
3.125	0.44908	0.42883	0.41637	0.45882	0.60059	0.6171
3.15	0.45027	0.42883	0.38085	0.45882	0.53119	0.6171
3.175	0.51647	0.42883	0.46635	0.45882	0.59502	0.6171
3.2	0.47239	0.42883	0.48479	0.45882	0.5205	0.6171
3.225	0.41753	0.42883	0.49178	0.45882	0.60022	0.6171
3.25	0.44558	0.42883	0.46366	0.45882	0.60592	0.6171
3.275	0.38372	0.42883	0.44323	0.45882	0.59195	0.6171
3.3	0.3709	0.42883	0.44178	0.45882	0.64081	0.6171
3.325	0.44493	0.42883	0.49462	0.45882	0.62061	0.6171
3.35	0.44335	0.42883	0.61315	0.60505	0.5206	0.6171
3.375	0.45749	0.42883	0.44313	0.45882	0.63567	0.6171
3.4	0.45169	0.42883	0.44598	0.45882	0.62892	0.6171
3.425	0.42711	0.42883	0.48544	0.45882	0.66097	0.6171
3.45	0.49435	0.42883	0.40662	0.45882	0.62169	0.6171
3.475	0.45144	0.42883	0.52141	0.45882	0.66091	0.6171
3.5	0.40958	0.42883	0.47176	0.45882	0.69582	0.6171
3.525	0.44385	0.42883	0.43411	0.45882	0.6535	0.6171
3.55	0.42298	0.42883	0.54475	0.45882	0.59724	0.6171
3.575	0.5325	0.42883	0.51166	0.45882	0.58044	0.6171
3.6	0.46509	0.42883	0.55516	0.60505	0.53618	0.6171
3.625	0.39435	0.42883	0.68607	0.60505	0.48927	0.6171
3.65	0.39803	0.42883	0.49228	0.45882	0.58606	0.6171
3.675	0.42588	0.42883	0.49464	0.45882	0.66032	0.6171
3.7	0.39951	0.42883	0.37218	0.45882	0.54049	0.6171
3.725	0.40681	0.42883	0.82445	0.7919	0.55908	0.6171
3.75	0.38574	0.42883	0.73959	0.7919	0.61343	0.6171
3.775	0.38744	0.42883	0.62047	0.7919	0.64911	0.6171
3.8	0.49446	0.42883	0.44643	0.45882	0.70074	0.6171
3.825	0.35666	0.42883	0.50224	0.45882	0.5971	0.6171
3.85	0.39963	0.42883	0.57128	0.60505	0.63041	0.6171
3.875	0.41998	0.42883	0.56514	0.60505	0.62907	0.6171
3.9	0.47429	0.42883	0.55075	0.60505	0.67041	0.6171
3.925	0.40689	0.42883	0.44769	0.45882	0.57655	0.6171
3.95	0.45939	0.42883	0.48203	0.45882	0.67123	0.6171
3.975	0.45369	0.42883	0.53553	0.45882	0.61044	0.6171
4	0.43493	0.42883	0.548	0.45882	0.62185	0.6171
4.025	0.42663	0.42883	0.48069	0.45882	0.6187	0.6171
4.05	0.49255	0.42883	0.43128	0.45882	0.67482	0.6171
4.075	0.48764	0.42883	0.48995	0.45882	0.61531	0.6171
4.1	0.37359	0.42883	0.45797	0.45882	0.58452	0.6171
4.125	0.38495	0.42883	0.43114	0.45882	0.62794	0.6171
4.15	0.47013	0.42883	0.46858	0.45882	0.5652	0.6171
4.175	0.54956	0.63079	0.4552	0.45882	0.5799	0.6171
4.2	0.62857	0.63079	0.42003	0.45882	0.61152	0.6171
4.225	0.46625	0.63079	0.44383	0.45882	0.63729	0.6171
4.25	0.56707	0.63079	0.55675	0.45882	0.56199	0.6171
4.275	0.57783	0.63079	0.56817	0.45882	0.5929	0.6171
4.3	0.60277	0.63079	0.53045	0.45882	0.65947	0.6171
4.325	0.54807	0.63079	0.52866	0.45882	0.63469	0.6171
4.35	0.42975	0.42883	0.42207	0.45882	0.57133	0.6171
4.375	0.54871	0.42883	0.43836	0.45882	0.65642	0.6171
4.4	0.29285	0.42883	0.59441	0.60505	0.56874	0.6171
4.425	0.35891	0.42883	0.5582	0.60505	0.56467	0.6171
4.45	0.42939	0.42883	0.5262	0.60505	0.6791	0.6171
4.475	0.45932	0.42883	0.5594	0.60505	0.60117	0.6171
4.5	0.54771	0.42883	0.60569	0.60505	0.63001	0.6171
4.525	0.3899	0.42883	0.37493	0.45882	0.67293	0.6171
4.55	0.39175	0.42883	0.48357	0.45882	0.52834	0.6171
4.575	0.41843	0.42883	0.42039	0.45882	0.55024	0.6171
4.6	0.47593	0.42883	0.61035	0.60505	0.62592	0.6171
4.625	0.40007	0.42883	0.43382	0.45882	0.57325	0.6171
4.65	0.4906	0.42883	0.52956	0.45882	0.59844	0.6171
4.675	0.35741	0.42883	0.54709	0.45882	0.62324	0.6171
4.7	0.46435	0.42883	0.43554	0.45882	0.62906	0.6171
4.725	0.40975	0.42883	0.54359	0.45882	0.63328	0.6171
4.75	0.39409	0.42883	0.52103	0.45882	0.51846	0.6171
4.775	0.42768	0.42883	0.57815	0.60505	0.62372	0.6171
4.8	0.45753	0.42883	0.87742	0.7919	0.56671	0.6171
4.825	0.49527	0.42883	0.50095	0.45882	0.6119	0.6171
4.85	0.62652	0.42883	0.39371	0.45882	0.62576	0.6171
4.875	0.39593	0.42883	0.49215	0.45882	0.67426	0.6171
4.9	0.4633	0.42883	0.3917	0.45882	0.69076	0.6171
4.925	0.46694	0.42883	0.44761	0.45882	0.63125	0.6171
4.95	0.35394	0.42883	0.46021	0.45882	0.49812	0.6171
4.975	0.45473	0.42883	0.40654	0.45882	0.5343	0.6171
5	0.51333	0.42883	0.44473	0.45882	0.64886	0.6171
5.025	0.39463	0.42883	0.46739	0.45882	0.63481	0.6171
5.05	0.42319	0.42883	0.39366	0.45882	0.73279	0.6171
5.075	0.39963	0.42883	0.45137	0.45882	0.55324	0.6171
5.1	0.43317	0.42883	0.46205	0.45882	0.58547	0.6171
5.125	0.41557	0.42883	0.45477	0.45882	0.74898	0.6171
5.15	0.48793	0.42883	0.39471	0.45882	0.65927	0.6171
5.175	0.57007	0.42883	0.47254	0.45882	0.61507	0.6171
5.2	0.46978	0.42883	0.43228	0.45882	0.6925	0.6171
5.225	0.44713	0.42883	0.46856	0.45882	0.55208	0.6171
5.25	0.47287	0.42883	0.52212	0.45882	0.61155	0.6171
5.275	0.53346	0.42883	0.39899	0.45882	0.66173	0.6171
5.3	0.43952	0.42883	0.55734	0.45882	0.53594	0.6171
5.325	0.46772	0.42883	0.5026	0.45882	0.63944	0.6171
5.35	0.44769	0.42883	0.38455	0.45882	0.6523	0.6171
5.375	0.40032	0.42883	0.40673	0.45882	0.58876	0.6171
5.4	0.43941	0.42883	0.4415	0.45882	0.62333	0.6171
5.425	0.30116	0.42883	0.46268	0.45882	0.59545	0.6171
5.45	0.4935	0.42883	0.61151	0.60505	0.59907	0.6171
5.475	0.40308	0.42883	0.47554	0.45882	0.6397	0.6171
5.5	0.5963	0.42883	0.47275	0.45882	0.6626	0.6171
5.525	0.53309	0.42883	0.43733	0.45882	0.62932	0.6171
5.55	0.42319	0.42883	0.49671	0.45882	0.59923	0.6171
5.575	0.41216	0.42883	0.38547	0.45882	0.56612	0.6171
5.6	0.4174	0.42883	0.39339	0.45882	0.58581	0.6171
5.625	0.593	0.42883	0.65754	0.60505	0.62297	0.6171
5.65	0.46784	0.42883	0.42578	0.45882	0.64124	0.6171
5.675	0.49314	0.42883	0.46198	0.45882	0.70685	0.6171
5.7	0.43048	0.42883	0.51588	0.45882	0.60157	0.6171
5.725	0.54901	0.42883	0.4007	0.45882	0.57502	0.6171
5.75	0.51415	0.42883	0.40528	0.45882	0.7444	0.6171
5.775	0.47864	0.42883	0.40638	0.45882	0.67819	0.6171
5.8	0.39426	0.42883	0.51931	0.45882	0.5411	0.6171
5.825	0.39941	0.42883	0.71366	0.60505	0.6981	0.6171
5.85	0.6344	0.63079	0.50662	0.45882	0.61542	0.6171
5.875	0.64279	0.63079	0.48817	0.45882	0.59268	0.6171
5.9	0.69462	0.63079	0.43878	0.45882	0.72698	0.6171
5.925	0.63202	0.63079	0.44052	0.45882	0.61172	0.6171
5.95	0.64547	0.63079	0.49825	0.45882	0.61703	0.6171
5.975	0.57216	0.63079	0.45124	0.45882	0.62731	0.6171
6	0.59678	0.63079	0.4303	0.45882	0.6278	0.6171
6.025	0.60522	0.63079	0.43217	0.45882	0.59667	0.6171
6.05	0.58903	0.63079	0.45439	0.45882	0.57179	0.6171
6.075	0.6627	0.63079	0.42519	0.45882	0.66937	0.6171
6.1	0.6008	0.63079	0.43787	0.45882	0.59738	0.6171
6.125	0.63679	0.63079	0.3493	0.45882	0.6768	0.6171
6.15	0.45195	0.42883	0.58391	0.60505	0.63513	0.6171
6.175	0.46173	0.42883	0.56871	0.60505	0.60111	0.6171
6.2	0.44931	0.42883	0.61566	0.60505	0.56461	0.6171
6.225	0.43515	0.42883	0.54363	0.60505	0.65503	0.6171
6.25	0.42694	0.42883	0.59207	0.60505	0.59471	0.6171
6.275	0.49425	0.42883	0.65085	0.60505	0.60531	0.6171
6.3	0.45842	0.42883	0.62549	0.60505	0.64192	0.6171
6.325	0.45925	0.42883	0.75944	0.60505	0.66812	0.6171
6.35	0.4287	0.42883	0.53638	0.60505	0.64392	0.6171
6.375	0.43647	0.42883	0.62662	0.60505	0.65688	0.6171
6.4	0.43066	0.42883	0.61117	0.60505	0.60524	0.6171
6.425	0.48063	0.42883	0.40489	0.45882	0.6453	0.6171
6.45	0.48088	0.42883	-0.00224	0.04912	0.67748	0.6171
6.475	0.46472	0.42883	0.18373	0.04912	0.56627	0.6171
6.5	0.48972	0.42883	0.61178	0.45882	0.60526	0.6171
6.525	0.48052	0.42883	0.48893	0.45882	0.60157	0.6171
6.55	0.41403	0.42883	0.50996	0.45882	0.5841	0.6171
6.575	0.60304	0.42883	0.43965	0.45882	0.67229	0.6171
6.6	0.36577	0.42883	0.51527	0.45882	0.62403	0.6171
6.625	0.4294	0.42883	0.42875	0.45882	0.59577	0.6171
6.65	0.38195	0.42883	0.55373	0.60505	0.56115	0.6171
6.675	0.57032	0.42883	0.586	0.60505	0.60218	0.6171
6.7	0.51541	0.42883	0.69376	0.60505	0.56395	0.6171
6.725	0.40443	0.42883	0.44958	0.45882	0.56541	0.6171
6.75	0.45987	0.42883	0.46286	0.45882	0.65503	0.6171
6.775	0.49627	0.42883	0.52817	0.45882	0.62233	0.6171
6.8	0.4289	0.42883	0.48614	0.45882	0.59589	0.6171
6.825	0.42672	0.42883	0.58744	0.60505	0.64852	0.6171
6.85	0.4146	0.42883	0.5701	0.60505	0.58418	0.6171
6.875	0.5331	0.42883	0.53533	0.60505	0.68913	0.6171
6.9	0.39902	0.42883	0.56487	0.60505	0.67289	0.6171
6.925	0.44684	0.42883	0.67957	0.60505	0.61095	0.6171
6.95	0.46512	0.42883	0.59182	0.60505	0.59744	0.6171
6.975	0.45314	0.42883	0.67237	0.60505	0.58615	0.6171
7	0.47102	0.42883	0.42363	0.45882	0.6597	0.6171
7.025	0.47298	0.42883	0.42719	0.45882	0.65881	0.6171
7.05	0.36367	0.42883	0.45564	0.45882	0.63175	0.6171
7.075	0.35867	0.42883	0.38184	0.45882	0.61629	0.6171
7.1	0.41493	0.42883	0.36104	0.45882	0.62548	0.6171
7.125	0.45471	0.42883	0.43352	0.45882	0.63014	0.6171
7.15	0.4511	0.42883	0.50722	0.45882	0.60168	0.6171
7.175	0.41851	0.42883	0.45411	0.45882	0.59378	0.6171
7.2	0.40132	0.42883	0.42188	0.45882	0.58599	0.6171
7.225	0.45097	0.42883	0.52967	0.45882	0.57708	0.6171
7.25	0.52285	0.42883	0.4139	0.45882	0.5458	0.6171
7.275	0.49317	0.42883	0.45654	0.45882	0.63659	0.6171
7.3	0.42066	0.42883	0.51371	0.45882	0.65668	0.6171
7.325	0.48932	0.42883	0.45588	0.45882	0.57058	0.6171
7.35	0.41094	0.42883	0.38255	0.45882	0.60254	0.6171
7.375	0.37877	0.42883	0.53799	0.45882	0.56492	0.6171
7.4	0.38058	0.42883	0.36603	0.45882	0.51896	0.6171
7.425	0.36523	0.42883	0.4158	0.45882	0.59974	0.6171
7.45	0.46478	0.42883	0.5164	0.45882	0.59923	0.6171
7.475	0.43606	0.42883	0.47944	0.45882	0.73893	0.6171
7.5	0.45388	0.42883	0.40794	0.45882	0.67883	0.6171
7.525	0.37552	0.42883	0.42156	0.45882	0.59173	0.6171
7.55	0.45921	0.42883	0.4652	0.45882	0.64152	0.6171
7.575	0.48169	0.42883	0.63279	0.60505	0.54254	0.6171
7.6	0.43914	0.42883	0.50383	0.45882	0.57782	0.6171
7.625	0.45042	0.42883	0.40883	0.45882	0.59073	0.6171
7.65	0.39588	0.42883	0.44306	0.45882	0.61712	0.6171
7.675	0.40982	0.42883	0.44035	0.45882	0.52089	0.6171
7.7	0.36038	0.42883	0.47379	0.45882	0.62744	0.6171
7.725	0.44127	0.42883	0.43854	0.45882	0.56324	0.6171
7.75	0.52665	0.42883	0.43027	0.45882	0.62221	0.6171
7.775	0.48917	0.42883	0.44014	0.45882	0.58509	0.6171
7.8	0.43142	0.42883	0.53549	0.45882	0.63392	0.6171
7.825	0.41338	0.42883	0.48363	0.45882	0.60423	0.6171
7.85	0.4692	0.42883	0.42303	0.45882	0.70132	0.6171
7.875	0.4771	0.42883	0.49333	0.45882	0.59462	0.6171
7.9	0.44141	0.42883	0.43227	0.45882	0.53327	0.6171
7.925	0.43868	0.42883	0.36021	0.45882	0.57637	0.6171
7.95	0.39456	0.42883	0.52321	0.45882	0.5411	0.6171
7.975	0.50846	0.42883	0.43793	0.45882	0.71298	0.6171
8	0.38716	0.42883	0.52	0.45882	0.64918	0.6171
8.025	0.4691	0.42883	0.47459	0.45882	0.59303	0.6171
8.05	0.44346	0.42883	0.54989	0.60505	0.59797	0.6171
8.075	0.38636	0.42883	0.56644	0.60505	0.59012	0.6171
8.1	0.45473	0.42883	0.60852	0.60505	0.58878	0.6171
8.125	0.45837	0.42883	0.6558	0.60505	0.60439	0.6171
8.15	0.31779	0.42883	0.71619	0.60505	0.58804	0.6171
8.175	0.44267	0.42883	0.50339	0.45882	0.565	0.6171
8.2	0.47737	0.42883	0.45793	0.45882	0.58986	0.6171
8.225	0.58772	0.42883	0.51706	0.45882	0.64186	0.6171
8.25	0.47986	0.42883	0.48898	0.45882	0.69425	0.6171
8.275	0.42306	0.42883	0.4304	0.45882	0.63871	0.6171
8.3	0.35445	0.42883	0.48505	0.45882	0.6693	0.6171
8.325	0.6395	0.42883	0.45437	0.45882	0.67545	0.6171
8.35	0.37089	0.42883	0.56672	0.60505	0.57582	0.6171
8.375	0.40623	0.42883	0.56406	0.60505	0.6243	0.6171
8.4	0.40848	0.42883	0.51258	0.45882	0.6403	0.6171
8.425	0.38498	0.42883	0.49602	0.45882	0.72748	0.6171
8.45	0.37955	0.42883	0.49973	0.45882	0.58355	0.6171
8.475	0.48547	0.42883	0.60169	0.60505	0.55208	0.6171
8.5	0.4603	0.42883	0.45136	0.45882	0.64144	0.6171
8.525	0.43892	0.42883	0.51828	0.45882	0.62563	0.6171
8.55	0.42959	0.42883	0.45642	0.45882	0.63116	0.6171
8.575	0.45571	0.42883	0.41954	0.45882	0.57643	0.6171
8.6	0.44509	0.42883	0.39041	0.45882	0.63651	0.6171
8.625	0.47671	0.42883	0.45202	0.45882	0.59828	0.6171
8.65	0.44484	0.42883	0.42969	0.45882	0.54824	0.6171
8.675	0.44561	0.42883	0.62723	0.60505	0.65297	0.6171
8.7	0.48185	0.42883	0.44967	0.45882	0.59903	0.6171
8.725	0.40792	0.42883	0.48416	0.45882	0.63815	0.6171
8.75	0.43632	0.42883	0.42334	0.45882	0.65193	0.6171
8.775	0.51319	0.42883	0.45066	0.45882	0.7517	0.6171
8.8	0.32616	0.42883	0.43947	0.45882	0.61565	0.6171
8.825	0.40748	0.42883	0.48918	0.45882	0.61431	0.6171
8.85	0.4371	0.42883	0.48585	0.45882	0.57077	0.6171
8.875	0.40035	0.42883	0.42068	0.45882	0.59205	0.6171
8.9	0.45668	0.42883	0.45288	0.45882	0.58202	0.6171
8.925	0.41557	0.42883	0.5374	0.45882	0.71463	0.6171
8.95	0.43545	0.42883	0.44369	0.45882	0.60612	0.6171
8.975	0.40773	0.42883	0.46857	0.45882	0.66028	0.6171
9	0.45644	0.42883	0.60558	0.60505	0.58809	0.6171
9.025	0.46948	0.42883	0.59441	0.60505	0.62517	0.6171
9.05	0.42288	0.42883	0.45005	0.45882	0.70163	0.6171
9.075	0.4917	0.42883	0.4942	0.45882	0.65472	0.6171
9.1	0.4213	0.42883	0.46567	0.45882	0.56983	0.6171
9.125	0.45377	0.42883	0.45003	0.45882	0.59257	0.6171
9.15	0.38856	0.42883	0.40109	0.45882	0.61007	0.6171
9.175	0.43272	0.42883	0.458	0.45882	0.61287	0.6171
9.2	0.38854	0.42883	0.46711	0.45882	0.55761	0.6171
9.225	0.4215	0.42883	0.6223	0.60505	0.6116	0.6171
9.25	0.44911	0.42883	0.90977	0.7919	0.58386	0.6171
9.275	0.44347	0.42883	0.54299	0.45882	0.68965	0.6171
9.3	0.46379	0.42883	0.45289	0.45882	0.62744	0.6171
9.325	0.39628	0.42883	0.412	0.45882	0.56494	0.6171
9.35	0.41029	0.42883	0.37362	0.45882	0.61699	0.6171
9.375	0.4143	0.42883	0.51732	0.45882	0.59291	0.6171
9.4	0.44607	0.42883	0.43586	0.45882	0.697	0.6171
9.425	0.47111	0.42883	0.47639	0.45882	0.59845	0.6171
9.45	0.38466	0.42883	0.41326	0.45882	0.58373	0.6171
9.475	0.42172	0.42883	0.47739	0.45882	0.58374	0.6171
9.5	0.31822	0.42883	0.40008	0.45882	0.57931	0.6171
9.525	0.57295	0.42883	0.51661	0.45882	0.69272	0.6171
9.55	0.86765	0.7995	0.40717	0.45882	0.71569	0.6171
9.575	0.84757	0.7995	0.42343	0.45882	0.67676	0.6171
9.6	0.76178	0.7995	0.4677	0.45882	0.5765	0.6171
9.625	0.42714	0.42883	0.46416	0.45882	0.58131	0.6171
9.65	0.34613	0.42883	0.4851	0.45882	0.66266	0.6171
9.675	0.4731	0.42883	0.59012	0.60505	0.67475	0.6171
9.7	0.43602	0.42883	0.55239	0.60505	0.63389	0.6171
9.725	0.50593	0.42883	0.57721	0.60505	0.60137	0.6171
9.75	0.44317	0.42883	0.51534	0.60505	0.58855	0.6171
9.775	0.42304	0.42883	0.5287	0.60505	0.69516	0.6171
9.8	0.40747	0.42883	0.6512	0.60505	0.68445	0.6171
9.825	0.37331	0.42883	0.53788	0.60505	0.62909	0.6171
9.85	0.47161	0.42883	0.47099	0.45882	0.58582	0.6171
9.875	0.32335	0.42883	0.40933	0.45882	0.69713	0.6171
9.9	0.39618	0.42883	0.50271	0.45882	0.55452	0.6171
9.925	0.42484	0.42883	0.42833	0.45882	0.65277	0.6171
9.95	0.37663	0.42883	0.47956	0.45882	0.7028	0.6171
9.975	0.32318	0.42883	0.48781	0.45882	0.60772	0.6171
10	0.42932	0.42883	0.50142	0.45882	0.66696	0.6171

## Sheet: Fig. 1b
No substrate
11810	-0.1	-0.07	-0.04	-0.01	0.02	0.05	0.08	0.11	0.14	0.17	0.2	0.23	0.26	0.29	0.32	0.35	0.38	0.41	0.44	0.47	0.5	0.53	0.56	0.59	0.62	0.65	0.68	0.71	0.74	0.77	0.8	0.83	0.86	0.89	0.92	0.95	0.98	1.01	1.04	1.07	1.1	1.13	1.16	1.19
-0.1	0	0	0	0	0	0	0	0	0	0	0	0	0	0	0	0	0	0	0	0	0	0	0	0	0	0	0	0	0	0	0	0	0	0	0	0	0	0	0	0	0	0	0	0
-0.07	0	0	0	0	0	0	0	0	0	0	0	0	0	0	0	0	0	0	0	0	0	0	0	0	0	0	0	0	0	0	0	0	0	0	0	0	0	0	0	0	0	0	0	0
-0.04	0	0	0	0	0	0	0	0	0	0	0	0	0	0	0	0	0	0	0	0	0	0	0	0	0	0	0	0	0	0	0	0	0	0	0	0	0	0	0	0	0	0	0	0
-0.01	0	0	0	0	0	0	0	0	0	0	0	0	0	0	0	0	0	0	0	0	0	0	0	0	0	0	0	0	0	0	0	0	0	0	0	0	0	0	0	0	0	0	0	0
0.02	0	0	0	0	0	0	0	0	0	0	0	0	0	0	0	0	0	0	0	0	0	0	0	0	0	0	0	0	0	0	0	0	0	0	0	0	0	0	0	0	0	0	0	0
0.05	0	0	0	0	0	0	0	0	0	0	0	0	0	0	0	0	0	0	0	0	0	0	0	0	0	0	0	0	0	0	0	0	0	0	0	0	0	0	0	0	0	0	0	0
0.08	0	0	0	0	0	0	0	0	0	0	0	0	0	0	0	0	0	0	0	0	0	0	0	0	0	0	0	0	0	0	0	0	0	0	0	0	0	0	0	0	0	0	0	0
0.11	0	0	0	0	0	0	0	0	0	0	0	0	0	0	0	0	0	0	0	0	0	0	0	0	0	0	0	0	0	0	0	0	0	0	0	0	0	0	0	0	0	0	0	0
0.14	0	0	0	0	0	0	0	0	0	0	0	0	0	0	0	0	0	0	0	0	0	0	0	0	0	0	0	0	0	0	0	0	0	0	0	0	0	0	0	0	0	0	0	0
0.17	0	0	0	0	0	0	0	0	0	0	0	0	0	0	0	0	0	0	0	0	0	0	0	0	0	0	0	0	0	0	0	8.4673e-05	0	0	0	0	0	0	0	0	0	0	0	0
0.2	0	0	0	0	0	0	0	0	0	0	0	0	0	0	0	0	0	0	0	0	0	0	0	0	0	0	0	0.00016935	0	0.00016935	8.4673e-05	8.4673e-05	0	0	0	0	0	0	0	0	0	0	0	0
0.23	0	0	0	0	0	0	0	0	0	0	0	0	0	0	0	0	0	0	0	0	0	0	0	0	0	0	0	0	0	0	0	0	0	0	0	0	0	0	0	0	0	0	0	0
0.26	0	0	0	0	0	0	0	0	0	0	0	0	0	0	0	0	0	0	0	0	0	0	0	0	0	0	8.4673e-05	8.4673e-05	0	0.00025402	8.4673e-05	0	0	0	0	0	0	0	0	0	0	0	0	0
0.29	0	0	0	0	0	0	0	0	0	0	0	0	0	0	0	0	0	0	0	0	0	0	0	0	8.4673e-05	0	0.00025402	0.00016935	0.00025402	0.00025402	8.4673e-05	0	0	0	0	0	0	0	0	0	0	0	0	0
0.32	0	0	0	0	0	0	0	0	0	0	0	0	0	0	0	0	0	8.4673e-05	8.4673e-05	0.00025402	8.4673e-05	0	0.00033869	0.00033869	0.00025402	0.00025402	0.00033869	0	0.00025402	0.00016935	8.4673e-05	8.4673e-05	0.00016935	0	8.4673e-05	0	0	0	0	0	0	0	0	0
0.35	0	0	0	0	0	0	0	0	0	0	0	0	0	0	0	0	0	0	0	0.00016935	0.00042336	0.00084673	0.00119	0.00102	0.00135	0.00102	0.0011	0.00102	0.00067738	0.00084673	0.00033869	0.00025402	0.00016935	0	0	0	0	0	0	0	0	0	0	0
0.38	0	0	0	0	0	0	0	0	0	0	0	0	0	0	0	0	0	0	0	8.4673e-05	0.00102	0.00144	0.00288	0.00364	0.00576	0.00373	0.00279	0.00288	0.00262	0.00229	0.00135	0.00067738	0.00059271	0.00016935	0.00016935	0	0	0	0	0	0	0	0	0
0.41	0	0	0	0	0	0	0	0	0	0	0	0	0	0	8.4673e-05	0	0	0	0	0	8.4673e-05	0.00102	0.00423	0.00644	0.00898	0.00914	0.00838	0.00576	0.00457	0.00449	0.00229	0.00254	0.00127	0.00059271	0	8.4673e-05	0	0	0	0	0	0	0	0
0.44	0	0	0	0	0	0	0	0	0	0	0	0	0	0	0	8.4673e-05	0	0	0	0	8.4673e-05	0.00076205	0.00373	0.01151	0.02091	0.0177	0.01685	0.0138	0.01101	0.00847	0.0066	0.00356	0.00212	0.00127	0.00059271	0.00025402	0	0	0	0	0	0	0	0
0.47	0	0	0	0	0	0	0	0	0	0	0	0	0	0	0.00025402	0.00016935	8.4673e-05	0	0	0	0	0.00016935	0.00212	0.01338	0.02193	0.02286	0.01939	0.01516	0.01346	0.01304	0.00796	0.0072	0.00313	0.0022	0.00042336	0.00025402	8.4673e-05	0	0	0	0	0	0	0
0.5	0	0	0	0	0	0	0	0	0	0	0	0	0	0	0.00016935	0.00050804	0.00084673	0.00016935	0	0	0	8.4673e-05	0.00186	0.00711	0.01431	0.01312	0.0138	0.01279	0.01236	0.01151	0.00821	0.00559	0.00381	0.0009314	0.00067738	0	0.00025402	0	0	0	0	0	0	0
0.53	0	0	0	0	0	0	0	0	0	0	0	0	0	0	0.00016935	0.00042336	0.00195	0.0011	0.00076205	0.00042336	8.4673e-05	0	0.0011	0.00474	0.0072	0.0055	0.00584	0.00618	0.00889	0.00711	0.00762	0.00457	0.00347	0.00152	0.00025402	0.00016935	0	0	0	0	0	0	0	0
0.56	0	0	0	0	0	0	0	0	0	0	0	0	0	8.4673e-05	0.00042336	0.00119	0.0022	0.00415	0.00381	0.00288	0.0022	0.0022	0.00050804	0.00059271	0.00076205	0.0009314	0.00067738	0.00152	0.00415	0.00525	0.00423	0.00279	0.00212	0.00119	0	0	0	0	8.4673e-05	0	0	0	0	0
0.59	0	0	0	0	0	0	0	0	0	0	0	0	0	0	0.00016935	0.00076205	0.00339	0.00711	0.01143	0.01109	0.00635	0.00525	0.00050804	0	0	8.4673e-05	8.4673e-05	0.0011	0.00262	0.00373	0.00457	0.00322	0.00279	0.00169	0.00016935	0.00016935	0	0	0	0	0	0	0	0
0.62	0	0	0	0	0	0	0	0	0	0	0	0	8.4673e-05	8.4673e-05	0.00025402	0.00152	0.00449	0.00864	0.02032	0.02269	0.01355	0.00533	0.00127	0	0	8.4673e-05	0.00025402	0.00067738	0.00229	0.00533	0.00398	0.00389	0.00279	0.00178	0.00059271	0	8.4673e-05	8.4673e-05	0	0	0	0	0	0
0.65	0	0	0	0	0	0	0	0	0	0	8.4673e-05	0	0	8.4673e-05	0.00016935	0.00127	0.00466	0.00855	0.0188	0.02413	0.01338	0.00593	0.00042336	0	8.4673e-05	0	0	0.00076205	0.00229	0.00356	0.00347	0.00398	0.00161	0.00119	0.00059271	0	0	0	0	0	0	0	0	0
0.68	0	0	0	0	0	0	0	0	0	0	8.4673e-05	0	0.00016935	8.4673e-05	0.00033869	0.0011	0.00296	0.00686	0.01685	0.02193	0.01296	0.005	0.00102	0.00025402	0	8.4673e-05	0	0.00025402	0.00288	0.00322	0.00262	0.00254	0.00119	0.00161	0.00016935	8.4673e-05	0	0	0	0	0	0	0	0
0.71	0	0	0	0	0	0	0	0	0	0	0	0	8.4673e-05	0.00025402	0.00033869	0.00067738	0.00279	0.00745	0.01219	0.0149	0.01423	0.0055	0.00169	0.00084673	0.0009314	0.00084673	0.00135	0.00059271	0.00102	0.00076205	0.00119	0.0009314	0.00203	0.00016935	0	0	0	0	0	0	0	0	0	0
0.74	0	0	0	0	0	0	0	0	0	0	0	0	0	8.4673e-05	8.4673e-05	0.00050804	0.00254	0.00542	0.01084	0.01211	0.01262	0.0105	0.00356	0.00246	0.00169	0.00364	0.00347	0.00119	0.00016935	0.00025402	0.00059271	0.00084673	0.00059271	0.00025402	0.00016935	8.4673e-05	0	0	0	0	0	0	0	0
0.77	0	0	0	0	0	0	0	0	0	0	0.00025402	0	8.4673e-05	0.00016935	0.00016935	0.00067738	0.00279	0.00483	0.01008	0.01372	0.01185	0.00787	0.0044	0.00313	0.00398	0.00322	0.00339	0.00102	0.00016935	0	0	0	0.00033869	0.00016935	0	0	0	0	0	0	0	0	0	0
0.8	0	0	0	0	0	0	0	0	0	0	0	0	8.4673e-05	0	0	0.00042336	0.00161	0.00246	0.00677	0.00923	0.00804	0.00567	0.00389	0.00406	0.00415	0.00415	0.00288	0.00161	0.0011	8.4673e-05	0	0	8.4673e-05	0	0	0	0	0	0	0	0	0	0	0
0.83	0	0	0	0	0	0	0	0	0	0	0	0	0	8.4673e-05	0.00025402	0.00033869	0.00067738	0.00246	0.00432	0.00601	0.00576	0.00474	0.00271	0.00373	0.00356	0.00449	0.00313	0.00059271	0.00042336	0	0	0	0	0	0	0	0	0	0	0	0	0	0	0
0.86	0	0	0	0	0	0	0	0	0	0	0	0	0	0	0	8.4673e-05	0.00050804	0.00152	0.00186	0.00339	0.00339	0.00279	0.00212	0.00237	0.00296	0.00313	0.00119	0.00178	0.00067738	0.00016935	0.00016935	0	0	0	8.4673e-05	0	0	0	0	0	0	0	0	0
0.89	0	0	0	0	0	0	0	0	0	0	0	0	0	8.4673e-05	0	0	0.00067738	0.00042336	0.00102	0.00262	0.00127	0.00135	0.00161	0.00119	0.00127	0.00144	0.00067738	0.0009314	0.00059271	0.00016935	8.4673e-05	0	8.4673e-05	0	0	0	0	0	0	0	0	0	0	0
0.92	0	0	0	0	0	0	0	0	0	0	0	0	0	0	0	8.4673e-05	8.4673e-05	8.4673e-05	8.4673e-05	0.00050804	0.00033869	0.00025402	0.00033869	0.00042336	0.00059271	0.00042336	0.00033869	8.4673e-05	0.00025402	0.00025402	0	8.4673e-05	0	0	0	0	0	0	0	0	0	0	0	0
0.95	0	0	0	0	0	0	0	0	0	0	0	0	0	0	0	0	8.4673e-05	0.00016935	0.00025402	0	0	0.00033869	8.4673e-05	0.00016935	8.4673e-05	8.4673e-05	0	0	8.4673e-05	0	0	0	0	0	0	0	0	0	0	0	0	0	0	0
0.98	0	0	0	0	0	0	0	0	0	0	0	0	0	0	0	0	0	0	0	8.4673e-05	8.4673e-05	8.4673e-05	0	0	8.4673e-05	8.4673e-05	0	0	0	0	0	0	0	0	0	0	0	0	0	0	0	0	0	0
1.01	0	0	0	0	0	0	0	0	0	0	0	0	0	0	0	0	0	0	0	0	0	0	0	8.4673e-05	0	0	0	0	0	0	0	0	0	0	0	0	0	0	0	0	0	0	0	0
1.04	0	0	0	0	0	0	0	0	0	0	0	0	0	0	0	0	0	0	0	0	0	0	0	0	8.4673e-05	0	0	0	0	0	0	0	0	0	0	0	0	0	0	0	0	0	0	0
1.07	0	0	0	0	0	0	0	0	0	0	0	0	0	0	0	0	0	0	0	0	0	0	0	0	0	0	0	0	0	0	0	0	0	0	0	0	0	0	0	0	0	0	0	0
1.1	0	0	0	0	0	0	0	0	0	0	0	0	0	0	0	0	0	0	0	0	0	0	0	0	0	0	0	0	0	0	0	0	0	0	0	0	0	0	0	0	0	0	0	0
1.13	0	0	0	0	0	0	0	0	0	0	0	0	0	0	0	0	0	0	0	0	0	0	0	0	0	0	0	0	0	0	0	0	0	0	0	0	0	0	0	0	0	0	0	0
1.16	0	0	0	0	0	0	0	0	0	0	0	0	0	0	0	0	0	0	0	0	0	0	0	0	0	0	0	0	0	0	0	0	0	0	0	0	0	0	0	0	0	0	0	0
1.19	0	0	0	0	0	0	0	0	0	0	0	0	0	0	0	0	0	0	0	0	0	0	0	0	0	0	0	0	0	0	0	0	0	0	0	0	0	0	0	0	0	0	0	0
1 micromolar Phe
9652.9	-0.1	-0.07	-0.04	-0.01	0.02	0.05	0.08	0.11	0.14	0.17	0.2	0.23	0.26	0.29	0.32	0.35	0.38	0.41	0.44	0.47	0.5	0.53	0.56	0.59	0.62	0.65	0.68	0.71	0.74	0.77	0.8	0.83	0.86	0.89	0.92	0.95	0.98	1.01	1.04	1.07	1.1	1.13	1.16	1.19
-0.1	0	0	0	0	0	0	0	0	0	0	0	0	0	0	0	0	0	0	0	0	0	0	0	0	0	0	0	0	0	0	0	0	0	0	0	0	0	0	0	0	0	0	0	0
-0.07	0	0	0	0	0	0	0	0	0	0	0	0	0	0	0	0	0	0	0	0	0	0	0	0	0	0	0	0	0	0	0	0	0	0	0	0	0	0	0	0	0	0	0	0
-0.04	0	0	0	0	0	0	0	0	0	0	0	0	0	0	0	0	0	0	0	0	0	0	0	0	0	0	0	0	0	0	0	0	0	0	0	0	0	0	0	0	0	0	0	0
-0.01	0	0	0	0	0	0	0	0	0	0	0	0	0	0	0	0	0	0	0	0	0	0	0	0	0	0	0	0	0	0	0	0	0	0	0	0	0	0	0	0	0	0	0	0
0.02	0	0	0	0	0	0	0	0	0	0	0	0	0	0	0	0	0	0	0	0	0	0	0	0	0	0	0	0	0	0	0	0	0	0	0	0	0	0	0	0	0	0	0	0
0.05	0	0	0	0	0	0	0	0	0	0	0	0	0	0	0	0	0	0	0	0	0	0	0	0	0	0	0	0	0	0	0	0	0	0	0	0	0	0	0	0	0	0	0	0
0.08	0	0	0	0	0	0	0	0	0	0	0	0	0	0	0	0	0	0	0	0	0	0	0	0	0	0	0	0	0	0	0	0	0	0	0	0	0	0	0	0	0	0	0	0
0.11	0	0	0	0	0	0	0	0	0	0	0	0	0	0	0	0	0	0	0	0	0	0	0	0	0	0.0001036	0	0	0	0	0	0	0	0	0	0	0	0	0	0	0	0	0	0
0.14	0	0	0	0	0	0	0	0	0	0	0	0	0	0	0	0	0	0	0	0	0	0	0	0	0	0	0	0	0	0	0.0001036	0	0	0	0	0	0	0	0	0	0	0	0	0
0.17	0	0	0	0	0	0	0	0	0	0	0	0	0	0	0	0	0	0	0	0	0	0	0	0	0	0	0	0	0	0.0001036	0	0	0	0	0	0	0	0	0	0	0	0	0	0
0.2	0	0	0	0	0	0	0	0	0	0	0	0	0	0	0	0	0	0	0	0	0	0	0	0	0	0	0	0	0	0	0	0	0	0	0	0	0	0	0	0	0	0	0	0
0.23	0	0	0	0	0	0	0	0	0	0	0	0	0	0	0	0	0	0	0	0	0	0	0	0	0	0	0	0	0.00020719	0	0	0.0001036	0	0	0	0	0	0	0	0	0	0	0	0
0.26	0	0	0	0	0	0	0	0	0	0	0	0	0	0	0	0	0	0	0	0	0	0	0	0	0	0.0001036	0	0.0001036	0	0.0001036	0.0001036	0.0001036	0.0001036	0	0	0	0	0	0	0	0	0	0	0
0.29	0	0	0	0	0	0	0	0	0	0	0	0	0	0	0	0	0	0	0	0	0	0.0001036	0.0001036	0.0001036	0.00020719	0.00031079	0.00020719	0.0001036	0.0001036	0	0.00031079	0	0	0	0.0001036	0	0	0	0	0	0	0	0	0
0.32	0	0	0	0	0	0	0	0	0	0	0	0	0	0	0	0	0	0	0	0	0	0	0.00031079	0.00031079	0.00031079	0.00041438	0.00020719	0.00020719	0.0001036	0.00020719	0.0001036	0.00031079	0.0001036	0	0	0	0	0	0	0	0	0	0	0
0.35	0	0	0	0	0	0	0	0	0	0	0	0	0	0	0	0	0	0	0	0	0.00020719	0.00093236	0.00197	0.00124	0.00249	0.00145	0.00072517	0.00062158	0.00104	0.00072517	0.00020719	0.00020719	0.0001036	0.0001036	0.0001036	0	0	0	0	0	0	0	0	0
0.38	0	0	0	0	0	0	0	0	0	0	0	0	0	0	0	0	0	0	0	0.0001036	0.00155	0.00435	0.00673	0.00673	0.00653	0.00414	0.00383	0.00218	0.00166	0.00176	0.00145	0.00124	0.00051798	0.0001036	0	0	0	0	0	0	0	0	0	0
0.41	0	0	0	0	0	0	0	0	0	0	0	0	0	0	0	0	0	0	0	0	0.00093236	0.00704	0.01637	0.01968	0.01958	0.01316	0.00881	0.00767	0.00549	0.00435	0.00383	0.00332	0.00082877	0.00062158	0.00020719	0	0	0	0	0	0	0	0	0
0.44	0	0	0	0	0	0	0	0	0	0	0	0	0	0	0	0	0	0	0	0	0.00051798	0.00435	0.01875	0.03408	0.02921	0.02321	0.01585	0.01326	0.01015	0.00777	0.0057	0.00363	0.00207	0.00093236	0.00062158	0	0	0	0	0	0	0	0	0
0.47	0	0	0	0	0	0	0	0	0	0	0	0	0	0	0	0	0.0001036	0	0	0	0	0.00093236	0.01233	0.03533	0.04206	0.02942	0.02248	0.01606	0.0144	0.01026	0.00787	0.00559	0.00332	0.00176	0.00062158	0	0.0001036	0	0	0	0	0	0	0
0.5	0	0	0	0	0	0	0	0	0	0	0	0	0	0.0001036	0	0.00031079	0.00114	0.00124	0.00020719	0.0001036	0	0	0.00259	0.02704	0.03377	0.03066	0.02062	0.01595	0.01419	0.01326	0.00746	0.00611	0.00321	0.00114	0.00041438	0.00031079	0	0	0.0001036	0	0	0	0	0
0.53	0	0	0	0	0	0	0	0	0	0	0	0	0	0.0001036	0	0.00082877	0.00539	0.0059	0.00487	0.00135	0.0001036	0.0001036	0.00082877	0.00673	0.01616	0.01896	0.01222	0.00922	0.00901	0.00974	0.00663	0.00466	0.00197	0.00072517	0.00062158	0	0.0001036	0	0	0	0	0	0	0
0.56	0	0	0	0	0	0	0	0	0	0	0	0	0	0.00020719	0.00020719	0.00114	0.00725	0.01585	0.01999	0.01119	0.00342	0.00104	0.00051798	0.00082877	0.00145	0.00539	0.00373	0.00363	0.00414	0.00518	0.00487	0.00477	0.00155	0.00166	0	0	0	0	0	0	0	0	0	0
0.59	0	0	0	0	0	0	0	0	0	0	0	0	0	0.0001036	0.0001036	0.00124	0.00601	0.0202	0.0317	0.03667	0.0259	0.00653	0.00051798	0.0001036	0.0001036	0	0.00031079	0.00176	0.00445	0.00746	0.00746	0.00508	0.00332	0.00186	0.00072517	0.00031079	0	0.0001036	0	0	0	0	0	0
0.62	0	0	0	0	0	0	0	0	0	0	0	0	0	0.00020719	0.00020719	0.00218	0.00601	0.01958	0.03139	0.04102	0.03408	0.01305	0.00186	0	0.0001036	0.0001036	0.00031079	0.00176	0.00477	0.00777	0.00622	0.00508	0.00311	0.00155	0.00072517	0	0	0	0	0	0	0	0	0
0.65	0	0	0	0	0	0	0	0.0001036	0	0	0	0.0001036	0.0001036	0.00041438	0.00031079	0.00197	0.00363	0.01253	0.02144	0.03025	0.03294	0.01834	0.00373	0.00020719	0.0001036	0	0.0001036	0.00041438	0.00383	0.00694	0.00601	0.00373	0.00321	0.00218	0.00072517	0.0001036	0	0	0	0.0001036	0	0	0	0
0.68	0	0	0	0	0	0	0	0	0	0	0	0	0	0.0001036	0.0001036	0.00155	0.00352	0.0086	0.0174	0.01989	0.01958	0.01409	0.00352	0.00031079	0.00031079	0	0.00031079	0.00062158	0.003	0.00342	0.00404	0.00311	0.00259	0.00104	0.00051798	0	0	0	0	0	0	0	0	0
0.71	0	0	0	0	0	0	0	0	0	0	0	0	0	0.0001036	0.00020719	0.00062158	0.00259	0.0087	0.01181	0.01865	0.01523	0.00704	0.00352	0.00186	0.00186	0.00114	0.00114	0.00051798	0.00082877	0.00082877	0.00093236	0.00218	0.00072517	0.00072517	0.00072517	0	0	0	0	0	0	0	0	0
0.74	0	0	0	0	0	0	0	0	0	0	0	0.0001036	0	0	0.00041438	0.00051798	0.00238	0.00363	0.01015	0.0145	0.0143	0.01067	0.00373	0.00435	0.00383	0.00539	0.00383	0.00062158	0	0.0001036	0.00051798	0.00051798	0.00072517	0.00104	0.00051798	0	0	0	0	0	0	0	0	0
0.77	0	0	0	0	0	0	0	0	0	0	0	0	0.0001036	0	0.00041438	0.00062158	0.00249	0.00425	0.00704	0.01026	0.01564	0.0086	0.0059	0.0059	0.00663	0.0057	0.00311	0.00072517	0.0001036	0.0001036	0	0.0001036	0.00062158	0.00114	0.00051798	0	0	0	0	0	0	0	0	0
0.8	0	0	0	0	0	0	0	0	0	0.0001036	0	0	0.00031079	0.0001036	0.00041438	0.0001036	0.00104	0.00373	0.00653	0.00829	0.00798	0.00559	0.00466	0.00673	0.00653	0.00601	0.00497	0.00114	0.00020719	0	0.0001036	0	0.00020719	0.00020719	0.00031079	0	0	0	0	0	0	0	0	0
0.83	0	0	0	0	0	0	0	0	0.0001036	0	0	0	0	0.0001036	0.00020719	0.00031079	0.00166	0.00218	0.00497	0.00622	0.00497	0.00518	0.00394	0.00487	0.00539	0.00477	0.00321	0.00166	0.00041438	0.0001036	0	0	0	0	0	0.00020719	0	0	0	0	0	0	0	0
0.86	0	0	0	0	0	0	0	0	0	0	0	0.0001036	0.0001036	0	0.0001036	0	0.00031079	0.00145	0.003	0.00321	0.00228	0.00228	0.00197	0.00352	0.0029	0.00321	0.00186	0.00135	0.00072517	0.00031079	0.00031079	0.0001036	0	0	0	0.00020719	0	0	0	0	0	0	0	0
0.89	0	0	0	0	0	0	0	0	0	0	0	0	0	0	0	0.0001036	0.0001036	0.00093236	0.00124	0.00197	0.00145	0.00155	0.00104	0.00166	0.00176	0.00145	0.00124	0.00114	0.00114	0.00093236	0.0001036	0	0	0	0	0	0	0	0	0	0	0	0	0
0.92	0	0	0	0	0	0	0	0	0	0	0	0	0	0	0	0	0	0.00031079	0.00062158	0.00072517	0.00041438	0.00051798	0.00020719	0.00104	0.00020719	0.00072517	0.00041438	0.00051798	0.00041438	0.00093236	0.00031079	0	0	0	0	0	0	0	0	0	0	0	0	0
0.95	0	0	0	0	0	0	0	0	0	0	0	0	0	0	0	0	0	0	0	0.00020719	0.00020719	0	0	0.0001036	0.00020719	0.00020719	0	0	0.00020719	0	0	0	0.0001036	0	0	0	0	0	0	0	0	0	0	0
0.98	0	0	0	0	0	0	0	0	0	0	0	0	0	0	0	0	0	0	0	0.0001036	0	0	0	0.0001036	0	0.0001036	0	0	0.0001036	0	0	0	0	0	0	0	0	0	0	0	0	0	0	0
1.01	0	0	0	0	0	0	0	0	0	0	0	0	0	0	0	0	0	0	0	0	0	0	0	0	0.0001036	0	0	0	0	0	0	0	0	0	0	0	0	0	0	0	0	0	0	0
1.04	0	0	0	0	0	0	0	0	0	0	0	0	0	0	0	0	0	0	0	0	0	0	0	0	0	0.0001036	0	0	0	0	0	0	0	0	0	0	0	0	0	0	0	0	0	0
1.07	0	0	0	0	0	0	0	0	0	0	0	0	0	0	0	0	0	0	0	0	0	0	0.0001036	0	0	0	0	0	0	0	0	0	0	0	0	0	0	0	0	0	0	0	0	0
1.1	0	0	0	0	0	0	0	0	0	0	0	0	0	0	0	0	0	0	0	0	0	0	0	0	0	0	0	0	0	0	0	0	0	0	0	0	0	0	0	0	0	0	0	0
1.13	0	0	0	0	0	0	0	0	0	0	0	0	0	0	0	0	0	0	0	0	0	0	0	0	0	0	0	0	0	0	0	0	0	0	0	0	0	0	0	0	0	0	0	0
1.16	0	0	0	0	0	0	0	0	0	0	0	0	0	0	0	0	0	0	0	0	0	0	0	0	0	0	0	0	0	0	0	0	0	0	0	0	0	0	0	0	0	0	0	0
1.19	0	0	0	0	0	0	0	0	0	0	0	0	0	0	0	0	0	0	0	0	0	0	0	0	0	0	0	0	0	0	0	0	0	0	0	0	0	0	0	0	0	0	0	0
100 micromolar Phe
8836.4	-0.1	-0.07	-0.04	-0.01	0.02	0.05	0.08	0.11	0.14	0.17	0.2	0.23	0.26	0.29	0.32	0.35	0.38	0.41	0.44	0.47	0.5	0.53	0.56	0.59	0.62	0.65	0.68	0.71	0.74	0.77	0.8	0.83	0.86	0.89	0.92	0.95	0.98	1.01	1.04	1.07	1.1	1.13	1.16	1.19
-0.1	0	0	0	0	0	0	0	0	0	0	0	0	0	0	0	0	0	0	0	0	0	0	0	0	0	0	0	0	0	0	0	0	0	0	0	0	0	0	0	0	0	0	0	0
-0.07	0	0	0	0	0	0	0	0	0	0	0	0	0	0	0	0	0	0	0	0	0	0	0	0	0	0	0	0	0	0	0	0	0	0	0	0	0	0	0	0	0	0	0	0
-0.04	0	0	0	0	0	0	0	0	0	0	0	0	0	0	0	0	0	0	0	0	0	0	0	0	0	0	0	0	0	0	0	0	0	0	0	0	0	0	0	0	0	0	0	0
-0.01	0	0	0	0	0	0	0	0	0	0	0	0	0	0	0	0	0	0	0	0	0	0	0	0	0	0	0.00011317	0	0	0	0	0	0	0	0	0	0	0	0	0	0	0	0	0
0.02	0	0	0	0	0	0	0	0	0	0	0	0	0	0	0	0	0	0	0	0	0	0	0	0	0	0	0	0	0	0	0	0	0	0	0	0	0	0	0	0	0	0	0	0
0.05	0	0	0	0	0	0	0	0	0	0	0	0	0	0	0	0	0	0	0	0	0	0	0.00011317	0	0	0	0.00011317	0	0	0	0	0	0	0	0	0	0	0	0	0	0	0	0	0
0.08	0	0	0	0	0	0	0	0	0	0	0	0	0	0	0	0	0	0	0	0	0	0	0	0	0	0	0	0	0	0	0	0	0	0	0	0	0	0	0	0	0	0	0	0
0.11	0	0	0	0	0	0	0	0	0	0	0	0	0	0	0	0	0	0	0	0	0	0	0	0	0	0	0	0	0	0	0	0	0	0	0	0	0	0	0	0	0	0	0	0
0.14	0	0	0	0	0	0	0	0	0	0	0	0	0	0	0	0	0	0	0	0	0	0	0	0	0.00011317	0.00011317	0	0	0	0	0	0	0	0	0	0	0	0	0	0	0	0	0	0
0.17	0	0	0	0	0	0	0	0	0	0	0	0	0	0	0	0	0	0	0	0	0	0	0	0.00022634	0	0	0	0	0	0	0	0	0	0	0	0	0	0	0	0	0	0	0	0
0.2	0	0	0	0	0	0	0	0	0	0	0	0	0	0	0	0	0	0	0	0	0	0	0	0	0.00011317	0	0.00011317	0	0.00011317	0.00022634	0	0	0	0	0	0	0	0	0	0	0	0	0	0
0.23	0	0	0	0	0	0	0	0	0	0	0	0	0	0	0	0	0	0	0	0	0	0	0	0	0.00022634	0	0.00011317	0	0.00011317	0.00011317	0	0	0	0	0	0	0	0	0	0	0	0	0	0
0.26	0	0	0	0	0	0	0	0	0	0	0	0	0	0	0	0	0	0	0	0	0	0	0.00011317	0.00033951	0.00011317	0.00022634	0.00033951	0.00011317	0	0	0.00011317	0	0	0	0	0	0	0	0	0	0	0	0	0
0.29	0	0	0	0	0	0	0	0	0	0	0	0	0	0	0	0	0	0	0	0	0	0	0	0.00045268	0.00022634	0.00011317	0.00033951	0.00022634	0.00011317	0	0	0	0	0	0	0	0	0	0	0	0	0	0	0
0.32	0	0	0	0	0	0	0	0	0	0	0	0	0	0	0	0	0	0	0	0	0	0.00011317	0	0.00011317	0.00011317	0.00056584	0.00011317	0.00022634	0.00045268	0.00033951	0	0.00011317	0.00033951	0	0	0	0	0	0	0	0	0	0	0
0.35	0	0	0	0	0	0	0	0	0	0	0	0	0	0	0	0	0	0	0	0	0	0	0.00011317	0.00067901	0.00033951	0.00033951	0.00033951	0.00022634	0.00045268	0.00045268	0.00011317	0.00022634	0.00033951	0	0	0	0	0	0	0	0	0	0	0
0.38	0	0	0	0	0	0	0	0	0	0	0	0	0	0	0	0	0	0	0	0	0	0	0.00033951	0.00147	0.00238	0.00158	0.00067901	0.00102	0.00158	0.00056584	0.00022634	0.00045268	0.00045268	0	0	0	0	0	0	0	0	0	0	0
0.41	0	0	0	0	0	0	0	0	0	0	0	0	0	0	0	0	0	0	0	0	0	0	0.00079218	0.0034	0.00181	0.00283	0.00215	0.00090535	0.00136	0.00113	0.00102	0.00033951	0.00011317	0.00011317	0	0	0	0	0	0	0	0	0	0
0.44	0	0	0	0	0	0	0	0	0	0	0	0	0	0	0	0	0	0	0	0	0	0.00011317	0.00090535	0.00294	0.0034	0.00272	0.00204	0.00204	0.00090535	0.00158	0.00147	0.00067901	0.00022634	0.00033951	0.00011317	0	0	0	0	0	0	0	0	0
0.47	0	0	0	0	0	0	0	0	0	0	0	0	0	0	0	0	0	0	0	0	0	0	0.00192	0.00441	0.00407	0.00453	0.00283	0.00204	0.00441	0.00294	0.00226	0.00102	0.00067901	0.00033951	0.00045268	0	0	0	0	0	0	0	0	0
0.5	0	0	0	0	0	0	0	0	0	0	0	0	0	0	0	0	0	0	0	0	0	0.00011317	0.00192	0.00611	0.00487	0.00498	0.00487	0.00464	0.00668	0.00498	0.00317	0.0026	0.00090535	0.00067901	0.00022634	0	0	0	0	0	0	0	0	0
0.53	0	0	0	0	0	0	0	0	0	0	0	0	0	0	0.00011317	0	0	0.00011317	0.00011317	0.00011317	0	0	0.0034	0.00804	0.00622	0.00532	0.00407	0.00475	0.00588	0.0069	0.00509	0.0043	0.00238	0.00079218	0.00033951	0	0	0	0	0	0	0	0	0
0.56	0	0	0	0	0	0	0	0	0	0	0	0	0.00011317	0	0	0.00022634	0.00022634	0.00113	0.00102	0.0026	0.00272	0.0043	0.00192	0.00181	0.00272	0.00181	0.00192	0.00238	0.00702	0.00985	0.00758	0.00588	0.00226	0.00124	0.00022634	0	0.00011317	0	0	0	0	0	0	0
0.59	0	0	0	0	0	0.00011317	0	0	0	0.00011317	0.00011317	0	0.00033951	0.00045268	0	0.00079218	0.00181	0.00272	0.00192	0.0043	0.00758	0.0077	0.00238	0.00011317	0.00033951	0.00045268	0.00079218	0.00147	0.00622	0.0155	0.01517	0.01086	0.00815	0.0043	0.00136	0.00033951	0.00022634	0.00011317	0	0	0	0	0	0
0.62	0	0	0	0	0	0	0	0	0.00022634	0	0	0.00011317	0	0.00022634	0.00033951	0.00033951	0.00147	0.00249	0.00351	0.00453	0.00521	0.00679	0.00181	0.00022634	0.00011317	0	0.00011317	0.0017	0.00521	0.0146	0.01811	0.01381	0.00883	0.0043	0.00147	0.00033951	0.00011317	0	0	0	0	0	0	0
0.65	0	0	0	0	0	0.00011317	0	0	0	0	0	0.00011317	0.00033951	0	0.00056584	0.00079218	0.0017	0.00283	0.00283	0.00385	0.00521	0.00555	0.0017	0.00022634	0	0	0	0.00113	0.00453	0.01154	0.01403	0.00962	0.00634	0.00362	0.0017	0.00056584	0.00033951	0	0	0	0	0	0	0
0.68	0	0	0	0.00011317	0	0	0	0	0	0	0.00011317	0	0	0.00022634	0.00011317	0.00033951	0.00124	0.00272	0.00192	0.00306	0.00509	0.00577	0.0017	0.00033951	0	0.00011317	0.00011317	0.00056584	0.00588	0.0069	0.006	0.00532	0.00475	0.00158	0.00102	0.00056584	0.00011317	0	0	0	0	0	0	0
0.71	0	0	0	0	0	0	0	0	0	0	0	0	0.00022634	0.00022634	0.00045268	0.00011317	0.00102	0.00045268	0.00136	0.00283	0.00487	0.00475	0.00306	0.00136	0.00192	0.00147	0.00181	0.00079218	0.00113	0.00136	0.0017	0.00158	0.00136	0.00102	0.00056584	0.00022634	0	0	0	0	0	0	0	0
0.74	0	0	0	0	0	0	0	0	0	0	0.00011317	0.00022634	0.00011317	0.00011317	0.00045268	0.00011317	0.00147	0.00113	0.00136	0.00306	0.00577	0.00566	0.00724	0.00622	0.00622	0.00498	0.00747	0.00158	0.00011317	0	0.00045268	0.00056584	0.00136	0.00033951	0.00033951	0.00011317	0	0	0	0	0	0	0	0
0.77	0	0	0	0	0	0	0	0	0	0	0.00022634	0	0.00011317	0.00011317	0.00011317	0.00022634	0.00090535	0.00102	0.00136	0.0034	0.00532	0.00826	0.00939	0.01381	0.01596	0.01177	0.00713	0.00147	0.00022634	0	0	0	0.00056584	0.00011317	0.00011317	0.00011317	0	0	0	0	0	0	0	0
0.8	0	0	0	0	0	0	0	0	0	0	0	0	0	0.00011317	0.00011317	0.00011317	0.00056584	0.00079218	0.00158	0.00238	0.00362	0.00543	0.00871	0.01437	0.01505	0.01358	0.00645	0.00215	0.00033951	0	0	0	0.00011317	0.00011317	0.00011317	0	0	0	0	0	0	0	0	0
0.83	0	0	0	0	0	0	0	0	0	0.00011317	0	0	0	0	0	0.00022634	0	0.00045268	0.00124	0.00147	0.0026	0.00362	0.00521	0.01369	0.01347	0.00951	0.00498	0.00147	0.00090535	0	0	0	0	0	0	0	0	0	0	0	0	0	0	0
0.86	0	0	0	0	0	0	0	0	0	0	0	0	0	0	0.00011317	0.00011317	0.00011317	0.00011317	0.00067901	0.00079218	0.00124	0.00147	0.00306	0.0069	0.00962	0.0077	0.00441	0.00113	0.00056584	0.00033951	0.00022634	0	0	0	0	0	0	0	0	0	0	0	0	0
0.89	0	0	0	0	0	0	0	0	0	0	0	0	0.00011317	0	0.00011317	0	0	0	0	0.00011317	0.00056584	0.00136	0.00113	0.00487	0.00373	0.00351	0.00181	0.00056584	0.00113	0.00033951	0	0	0	0	0	0	0	0	0	0	0	0	0	0
0.92	0	0	0	0	0	0	0	0	0	0	0	0	0	0	0	0	0	0	0.00045268	0.00022634	0.00045268	0.00011317	0.00011317	0.00136	0.00136	0.00192	0.00090535	0.00056584	0.00045268	0.00011317	0	0	0	0	0	0	0	0	0	0	0	0	0	0
0.95	0	0	0	0	0	0	0	0	0	0	0	0	0	0	0	0	0	0	0	0	0	0.00011317	0	0.00045268	0.00033951	0.00022634	0.00033951	0.00056584	0	0.00011317	0.00011317	0	0	0	0	0	0	0	0	0	0	0	0	0
0.98	0	0	0	0	0	0	0	0	0	0	0	0	0	0	0	0	0	0	0	0	0	0	0.00011317	0.00033951	0.00011317	0.00022634	0.00011317	0.00011317	0	0	0	0	0	0	0	0	0	0	0	0	0	0	0	0
1.01	0	0	0	0	0	0	0	0	0	0	0	0	0	0	0	0	0	0	0	0	0	0	0	0	0.00011317	0	0	0	0	0	0	0	0	0	0	0	0	0	0	0	0	0	0	0
1.04	0	0	0	0	0	0	0	0	0	0	0	0	0	0	0	0	0	0	0	0	0	0	0	0	0	0	0	0	0	0	0	0	0	0	0	0	0	0	0	0	0	0	0	0
1.07	0	0	0	0	0	0	0	0	0	0	0	0	0	0	0	0	0	0	0	0	0	0	0	0	0	0	0	0	0	0	0	0	0	0	0	0	0	0	0	0	0	0	0	0
1.1	0	0	0	0	0	0	0	0	0	0	0	0	0	0	0	0	0	0	0	0	0	0	0	0	0	0	0	0	0	0	0	0	0	0	0	0	0	0	0	0	0	0	0	0
1.13	0	0	0	0	0	0	0	0	0	0	0	0	0	0	0	0	0	0	0	0	0	0	0	0	0	0	0	0	0	0	0	0	0	0	0	0	0	0	0	0	0	0	0	0
1.16	0	0	0	0	0	0	0	0	0	0	0	0	0	0	0	0	0	0	0	0	0	0	0	0	0	0	0	0	0	0	0	0	0	0	0	0	0	0	0	0	0	0	0	0
1.19	0	0	0	0	0	0	0	0	0	0	0	0	0	0	0	0	0	0	0	0	0	0	0	0	0	0	0	0	0	0	0	0	0	0	0	0	0	0	0	0	0	0	0	0

## Sheet: Fig. 1c
[Phe] (µM)	[Phe] (log µM)	Occupancy (%)	Occupancy in (%)	Occupancy in (%)	Notes
		low FRET	intermediate FRET	High FRET
0.01	-2	66.6106	13.4923	19.8971	No added Phe amino acid
0.1	-1	67.4125	12.8195	19.768
0.3	-0.52288	62.7459	15.289	21.9651
1	0	57.3174	19.961	22.7216
3	0.47712	50.5436	27.1786	22.2779
10	1	37.0381	38.6737	24.2883
30	1.47712	26.0712	48.789	25.1398
100	2	18.0469	58.3707	23.5824
300	2.47712	14.3593	62.4303	23.2105

## Sheet: Fig. 1d
[Phe]	[Phe]	Relative Rate	Relative Rate	Relative Rate	Relative Rate	Relative Rate	Relative Rate
micromolar	log micromolar	s-1	s-1	s-1	s-1	s-1	s-1
		Int -> Low	High -> Low	Low -> Int	High -> Int	Low -> High	Int -> High
0.01	-2	1	1	1	1	1	1
0.1	-1	1.30383	1.14645	1.22754	1.09623	1.08418	1.09972
0.3	-0.52288	1.8744	1.01257	2.17365	1.07113	1.09694	1.03989
1	0	2.4055	0.95266	4.15569	1.36402	1.2449	1.08547
3	0.47712	2.03947	0.82396	5.43114	1.58996	1.16071	0.84615
10	1	0.7201	0.69379	3.52096	1.96653	1.55102	0.84046
30	1.47712	0.26555	0.38609	2.08383	1.72385	1.34184	0.60399
100	2	0.17344	0.28107	1.83234	1.76987	1.1199	0.54416

## Sheet: Fig. 3a, b
	Time course of 3H-Ala or 3H-Phe uptake
			control		WT		W8A
	Time (min)		mean	SEM	mean	SEM	mean	SEM	all data in nmol/mg
	0		0.609578	0.0345903	0.615102	0.0228977	0.438414	0.0312658			1 uM Ala
	1		0.630947	0.051163	1.10461	0.176078	0.456075	0.0443345
	5		0.639523	0.0291617	2.28445	0.109568	0.499394	0.0237221
	10		0.628258	0.0520949	3.94761	0.104879	0.554995	0.0238301
	30		0.665107	0.0294451	4.96842	0.25581	0.459637	0.0464864
	60		0.697232	0.0176081	5.10354	0.368849	0.596932	0.0697381
	0		0.337772	0.0219641	0.341445	0.0277654	0.291248	0.0226522			1 uM Phe
	1		0.356209	0.0149945	0.348863	0.0301713	0.309973	0.0501305
	5		0.376735	0.0434512	0.344614	0.0440607	0.337484	0.0273065
	10		0.368669	0.0106667	0.351456	0.0378149	0.436079	0.028214
	30		0.374575	0.0272066	0.340221	0.0184162	0.467552	0.0267573
	60		0.391427	0.0111524	0.347063	0.0372377	0.533738	0.0182801

## Sheet: Fig.3c
F	[3H]-Leu binding data (% of max binding)
	[Leu] nM	LeuT WT						LeuT W8A
	0	0.756014	0.995025	0.174868	0.17803	0		0.143917	0.0529661	-0.0218962
	5			60.9939	39.3585	36.5697
	25			79.3551	36.2347	59.6664
	125	86.323	76.7275	83.4295	88.4225			9.26602	4.15254	6.63455
	350	95.9794	85.5721	90.5292		92.7288		22.2517	13.6547	15.3419
	750	93.9404	98.2863			94.568		38.8243	34.1808	27.6549
	1000			94.7784	96.89	98.0111
	1250	97.354	91.4317			103.892		40.3742	53.5028	37.8148
	2500	95.5326	97.0702	105.673	100.095			62.7256	65.5862	52.7772
	5000	105.12	104.367		97.2517			77.9918	75.8616	71.586
	10000	100.676		123.282		105.325		88.4756	87.4082	83.1983
		Note: All experiments were not done with the same range of Leu concentrations
		5	3	6	2	7		1	5	6
	LeuT WT- [3H]-Leu binding data (CPM)
	[Leu] nM	Specific binding (CPM) - Experiment 1				Specific binding(CPM) - Experiment 2				Specific binding(CPM) - Experiment 3				Specific binding(CPM) - Experiment 4				Specific binding(CPM) - Experiment 5
	0	20	23	23		3.33333	-0.666667	6.33333		2	3	0		15	31	18		0	0	0	0
	5									559	600	585		4792	4677	4680		416.5	425.5	442.5	425.5
	25									715	773	781		4305	4390	4331		667	690	724	709
	125	2495	2504	2537		248.333	205.333	240.333		776.5	767.5	841.5		10606	10637	10544
	350	2661	2782	2936		275.667	252.667	245.667		879.5	884.5	824.5						970.5	1050.5	1178.5	1136.5
	750	2526	2950	2725		311.333	286.333	291.333										1054	1156	1120	1092
	1000									901	868	941		11518	11723	11590		1188.5	1150.5	1042.5	1201.5
	1250	2823	2966	2710		275.667	284.667	266.667		969.5	1014.5	1037.5						1169	1139	1233	1317
	2500	2854	2626	2860		319	262	297						11947	12148	11888
	5000	2978	3189	3010		310.667	295.667	337.667		1152	1223	1150		11413	11944	11604
	10000	2950.33	2981.33	2857.33														1245	1244	1239	1197
	LeuT W8A - [3H]-Leu binding data (CPM)
	[Leu] nM	Specific binding (CPM) - Experiment 1				Specific binding(CPM) - Experiment 2				Specific binding(CPM) - Experiment 3
	0	1	8	4		3	3	9		4	-5	-2
	5
	25
	125	296	266	275		338	401	437		261	306	342
	350	698	662	650		1270	1315	1282		723	739	640
	750	1174	1164	1169		3142	3223	3315		1277	1238	1274
	1000
	1250	1367	1191	1089		5058	4978	5116		1833	1630	1718
	2500	1938	1842	1886		6170	6078	6326		2490	2345	2396
	5000	2362	2347	2336		7003.33	7194.33	7286.33		3392	3328	3088
	10000	2652	2717	2623		8059	8411	8284		3696.67	3942.67	3759.67

## Sheet: Fig.3d
	[3H]-Phe binding data (% of max binding)
	[Phe] nM	LeuT WT				LeuT W8A
	0	0.0985282	0.121041	0.0268145		-0.0299491	0.0247913	0.0518834	0.00917411
	25	5.44984	2.60238	7.81897		1.65576	4.96123	4.06766	4.15749
	100	15.8323	8.95703	11.1577		15.8345	14.9075	13.3755	4.78889
	350	33.6228	22.8498	29.0314		34.6126	34.1862	33.4821	19.4664
	750	52.5648	39.4795	47.7103		54.5758	54.3573	52.4091	40.7541
	1250	59.7635	51.7854	56.9634		66.4399	66.3176	64.2454	49.3049
	2000	76.4949	66.1085	67.4385		71.7323	75.3446	74.3108	65.514
	4000	85.9659	76.9417	84.2461		89.7739	91.1745	89.1584	72.3956
	LeuT WT- [3H]-Phe binding data (CPM)
	[Leu] nM	Specific binding (CPM) - Experiment 1				Specific binding(CPM) - Experiment 2				Specific binding(CPM) - Experiment 3
	0	3.33333	6.33333	6.33333		11	5	2		10	9	18
	25	286	315	284		167	119	101		3904	3605	3280
	100	895.667	871.667	803.667		569	437	326		5377	5185	4834
	350	1857.67	1749.67	1852.67		1478	1008	912		13986	13431	12642
	750	2710	2863	2963		2296	1843	1732		21445	22369	22019
	1250	3248.67	3349.67	3106.67		3002	2413	2286		25294	27241	26066
	2000	4126	4177	4119		3649	3091	3091		27450	32917	32688
	4000	4189.67	4950.67	4819.67		3831.67	3716.67	3893.67		39931	38653	37663
	LeuT W8A - [3H]-Phe binding data (CPM)
	[Leu] nM	Specific binding (CPM) - Experiment 1				Specific binding(CPM) - Experiment 2				Specific binding(CPM) - Experiment 3				Specific binding(CPM) - Experiment 4
	0	-5	-1	-1		6.5	5.5	0.5		3	3	9		8	1	8
	25	136.333	122.333	128.333		848.5	872.5	780.5		338	401	437		2522	2652	2530
	100	1208.67	1201.67	1290.67		2552.5	2499.5	2464.5		1270	1315	1282		4090	3801	983
	350	2751	2708	2631		5798	5714	5725		3142	3223	3315		11933	12070	12069
	750	4139.33	4327.33	4289.33		9030.5	9238.5	9138.5		5058	4978	5116		25514	25153	24852
	1250	5203.33	4971.33	5354.33		11087	11077	11274		6170	6078	6326		29375	30970	31019
	2000	5822.67	5620.67	5322.67		12537.5	12790.5	12661.5		7003.33	7194.33	7286.33		40415	40952	40033
	4000	6903	6793	6971		14631	14669	14324		8059	8411	8284		46288	45552	46925
